# Supplementary material for: Acute Ammonia Causes Pathogenic Dysbiosis of Shrimp Gut Biofilms
Source: Int J Mol Sci. 2024 Feb 23;25(5):2614. doi: 10.3390/ijms25052614 (PMC10932075; doi:10.3390/ijms25052614)
Supplement: Supplementary file 1 [file ijms-25-02614-s001.zip]

Archive with 1 entries (1 files):
- ijms-2853043-supplementary.pdf
